# Supplementary material for: Ocean acidification has little effect on the biochemical composition of the coccolithophore Emiliania huxleyi
Source: PLoS One. 2019 Jul 10;14(7):e0218564. doi: 10.1371/journal.pone.0218564 (PMC6619986; doi:10.1371/journal.pone.0218564)
Supplement: S1 Table — (XLSX) [file pone.0218564.s001.xlsx]

## Sheet: Tabelle1
t0
	pH		pCO2 (µatm)		TA (mmol · kg-1)		DIC (µmol · kg-1)		HCO3- (mmol · kg-1)		CO32- (mmol · kg-1)
ploidy, treatment	mean value	SD	mean value	SD	mean value	SD	mean value	SD	mean value	SD	mean value	SD
1N LL 400	8.16954	0.00887843	407.867	8.5597	2352.36	20.2734	2131.45	17.4222	1958.84	15.5336	157.213	3.54013
1N LL 1000	7.79089	0.000900832	1070.28	3.16627	2339.58	4.50015	2262.39	4.26208	2148.3	6.25647	75.3177	4.37365
1N HL 400	8.16968	0.000995273	409.262	0.891754	2361.32	6.03877	2139.82	5.3527	1966.53	4.74188	157.844	0.65788
1N HL 1000	7.8134	0.0116794	1016.98	31.8344	2345.23	5.24413	2264.83	10.4044	2149.92	11.4681	76.9791	3.07243
2N LL 400	8.17163	0.00403263	407.031	1.36614	2360.87	19.9865	2138.44	16.8593	1964.65	14.3411	158.419	2.57945
2N LL 1000	7.79799	0.00750471	1045.35	27.5673	2319.03	18.0957	2245.96	20.2633	2133.73	19.8005	72.7734	0.588077
2N HL 400	8.16736	0.0113879	409.186	12.1325	2345.86	2.91795	2126.41	3.58128	1954.85	6.4968	156.111	3.56801
2N HL 1000	7.80117	0.00859784	1047.81	21.68	2342.74	2.44261	2268.25	1.8837	2154.66	2.19545	74.0413	1.40356
tfin
	pH		pCO2 (µatm)		TA (mmol · kg-1)		DIC (µmol · kg-1)		HCO3- (mmol · kg-1)		CO32- (mmol · kg-1)
ploidy, treatment	mean value	SD	mean value	SD	mean value	SD	mean value	SD	mean value	SD	mean value	SD
1N LL 400	8.19898	0.0222703	372.837	19.7872	2354.36	17.4802	2100.03	4.00751	1908.73	13.6955	178.347	12.5399
1N LL 1000	7.86808	0.00572352	872.098	10.1999	2313.61	8.73879	2217.15	7.17845	2099.94	6.42369	84.1746	1.27336
1N HL 400	8.21185	0.00700092	363.9	6.10098	2353.78	5.28749	2118.42	1.82661	1937.89	1.6811	166.286	2.58874
1N HL 1000	7.8442	0.00934041	934.41	19.8329	2354.87	7.85906	2245.47	5.06287	2122.42	7.84962	92.066	5.68491
2N LL 400	8.14369	0.00840357	422.351	13.33	2283.55	49.2475	2079.04	46.4424	1918.01	43.0361	145.027	4.06838
2N LL 1000	7.81363	0.0141203	991.364	31.0428	2294.85	9.77505	2216.99	5.3823	2104.97	4.20925	74.4685	2.50758
2N HL 400	8.16003	0.011556	403.935	18.3223	2276.89	27.3852	2068.29	35.0861	1905.39	37.9991	147.323	4.24637
2N HL 1000	7.82236	0.00389438	965.896	9.20907	2286.14	12.2963	2205.6	11.7367	2093.49	11.0698	75.5266	0.852616
Carbonate systems at the beginning (t0) and end (tfin) of the experiment. Treatment descriptions include information about ploidy level (1N, haploid vs. 2N, diploid), light level (LL, low light 50 µmol · m-2 · s-1 vs. HL, high light 300 µmol · m-2 · s-1 and pCO2 treatment (400 or 1000 µatm).
