# Supplementary material for: Ocean acidification has little effect on the biochemical composition of the coccolithophore Emiliania huxleyi
Source: PLoS One. 2019 Jul 10;14(7):e0218564. doi: 10.1371/journal.pone.0218564 (PMC6619986; doi:10.1371/journal.pone.0218564)
Supplement: S2 Table — Alkenone-derived temperature signals. (XLSX) [file pone.0218564.s002.xlsx]

## Sheet: Tabelle 1
	UK37'		SST (°C)
	Prahl and Wakeham (1987)		Müller et al (1998)
	mean value	SD	mean value	SD
1N HL 400	0.355003	0.0150386	9.42435	0.455715
1N HL 1000	0.370248	0.0148069	9.88629	0.448695
1N LL 400	0.552227	0.0955661	15.4008	2.89594
1N LL 1000	0.437107	0.0221925	11.9123	0.672501
2N HL 400	0.467593	0.05911	12.8362	1.79121
2N HL 1000	0.259252	0.11355	6.52279	3.44092
2N LL 400	0.247388	0.0416139	6.16328	1.26103
2N LL 1000	0.142088	0.0554437	2.97235	1.68011
Alkenones are used as a proxy for paleo-climate [1]. Apart from the effects of CO2 and light, alkenone-derived temperature signals did not reflect the growth temperatures, a phenomenon observed before [2]. Certainly, this proxy, its sensitivity towards environmental drivers and its application in paleogeology need careful consideration.
References
1. Prahl FG, Wakeham SG. Calibration of unsaturation patterns in long-chain ketone compositions for palaeotemperature assessment. Nature. Nature Publishing Group; 1987;330: 367–369. doi:10.1038/330367a0
2. Wördenweber R, Rokitta SD, Heidenreich E, Corona K, Kirschhöfer F, Fahl K, et al. Phosphorus and nitrogen starvation reveal life-cycle specific responses in the metabolome of Emiliania huxleyi (Haptophyta). Limnol Oceanogr. 2017; doi:10.1002/lno.10624
